# Supplementary material for: Heavy grazing reduced the spatial heterogeneity of Artemisia frigida in desert steppe
Source: BMC Plant Biol. 2022 Jul 13;22:337. doi: 10.1186/s12870-022-03712-8 (PMC9281028; doi:10.1186/s12870-022-03712-8)
Supplement: Supplementary file 1 — Additional file 1. Data. [file 12870_2022_3712_MOESM1_ESM.xlsx]

## Sheet: Height(2.5m)
Treat
CK	xx	yy	Hight		LG	xx	yy	Hight	MG	xx	yy	Hight		HG	xx	yy	Hight
	1	1	11			1	1	.		1	1	.			1	1	1
	2	1	10.5			2	1	.		2	1	.			2	1	.
	3	1	11.5			3	1	10		3	1	.			3	1	.
	4	1	11			4	1	10		4	1	2			4	1	.
	5	1	10.5			5	1	5		5	1	.			5	1	.
	6	1	12			6	1	5		6	1	.			6	1	.
	7	1	15			7	1	13		7	1	.			7	1	.
	8	1	14			8	1	13		8	1	.			8	1	.
	9	1	13			9	1	.		9	1	.			9	1	.
	10	1	13			10	1	.		10	1	2			10	1	.
	11	1	12			11	1	.		11	1	.			11	1	.
	12	1	11			12	1	.		12	1	.			12	1	.
	13	1	20			13	1	5		13	1	.			13	1	1
	14	1	15			14	1	.		14	1	.			14	1	.
	15	1	11			15	1	.		15	1	.			15	1	.
	16	1	14.5			16	1	.		16	1	1			16	1	.
	1	2	11.5			1	2	.		1	2	.			1	2	1
	2	2	9.5			2	2	7		2	2	.			2	2	.
	3	2	10.5			3	2	8.5		3	2	.			3	2	.
	4	2	14			4	2	10		4	2	.			4	2	.
	5	2	13.5			5	2	7.5		5	2	.			5	2	.
	6	2	9.5			6	2	5		6	2	.			6	2	2
	7	2	11			7	2	13		7	2	.			7	2	.
	8	2	10.5			8	2	13		8	2	1			8	2	.
	9	2	9.5			9	2	.		9	2	.			9	2	.
	10	2	13.5			10	2	.		10	2	.			10	2	.
	11	2	12.5			11	2	.		11	2	.			11	2	.
	12	2	11.5			12	2	.		12	2	.			12	2	.
	13	2	16			13	2	.		13	2	.			13	2	1
	14	2	15			14	2	.		14	2	.			14	2	.
	15	2	11			15	2	.		15	2	.			15	2	.
	16	2	12			16	2	.		16	2	.			16	2	.
	1	3	12.5			1	3	.		1	3	.			1	3	.
	2	3	10.5			2	3	7		2	3	.			2	3	.
	3	3	12.5			3	3	7		3	3	.			3	3	.
	4	3	16			4	3	10		4	3	.			4	3	.
	5	3	13			5	3	11		5	3	.			5	3	.
	6	3	9			6	3	12		6	3	.			6	3	.
	7	3	8.5			7	3	13		7	3	.			7	3	.
	8	3	8			8	3	13		8	3	.			8	3	.
	9	3	7			9	3	.		9	3	.			9	3	.
	10	3	11			10	3	.		10	3	.			10	3	.
	11	3	13			11	3	.		11	3	.			11	3	.
	12	3	12			12	3	.		12	3	2			12	3	.
	13	3	12			13	3	.		13	3	.			13	3	.
	14	3	11			14	3	.		14	3	.			14	3	.
	15	3	9.5			15	3	.		15	3	.			15	3	.
	16	3	9			16	3	.		16	3	.			16	3	.
	1	4	11			1	4	5		1	4	.			1	4	.
	2	4	11			2	4	7		2	4	.			2	4	.
	3	4	13			3	4	7		3	4	.			3	4	.
	4	4	15			4	4	16		4	4	.			4	4	.
	5	4	12			5	4	14		5	4	.			5	4	1
	6	4	11			6	4	12.5		6	4	.			6	4	.
	7	4	10.5			7	4	13		7	4	.			7	4	.
	8	4	12.5			8	4	13		8	4	.			8	4	.
	9	4	11.5			9	4	.		9	4	.			9	4	.
	10	4	8.5			10	4	.		10	4	1			10	4	2
	11	4	10.5			11	4	.		11	4	.			11	4	.
	12	4	11.5			12	4	.		12	4	.			12	4	.
	13	4	11.5			13	4	.		13	4	.			13	4	.
	14	4	12			14	4	.		14	4	.			14	4	.
	15	4	9			15	4	.		15	4	.			15	4	.
	16	4	9			16	4	5		16	4	.			16	4	.
	1	5	9			1	5	7		1	5	.			1	5	.
	2	5	9			2	5	7		2	5	.			2	5	.
	3	5	12.5			3	5	6.5		3	5	.			3	5	.
	4	5	14.5			4	5	11		4	5	.			4	5	.
	5	5	15			5	5	13		5	5	.			5	5	.
	6	5	14			6	5	11.5		6	5	.			6	5	.
	7	5	11			7	5	12.5		7	5	.			7	5	.
	8	5	15			8	5	12		8	5	.			8	5	.
	9	5	13			9	5	.		9	5	.			9	5	.
	10	5	10			10	5	.		10	5	.			10	5	.
	11	5	11			11	5	.		11	5	.			11	5	.
	12	5	12			12	5	.		12	5	.			12	5	.
	13	5	11			13	5	.		13	5	.			13	5	1
	14	5	.			14	5	.		14	5	.			14	5	.
	15	5	.			15	5	.		15	5	.			15	5	.
	16	5	.			16	5	.		16	5	.			16	5	.
	1	6	19			1	6	7		1	6	3			1	6	.
	2	6	11			2	6	9.5		2	6	.			2	6	.
	3	6	13.5			3	6	9		3	6	.			3	6	.
	4	6	16			4	6	9		4	6	.			4	6	.
	5	6	16.5			5	6	11		5	6	.			5	6	.
	6	6	17			6	6	7		6	6	.			6	6	.
	7	6	17			7	6	8		7	6	.			7	6	.
	8	6	.			8	6	10		8	6	.			8	6	.
	9	6	11			9	6	8		9	6	.			9	6	.
	10	6	11			10	6	13		10	6	3			10	6	.
	11	6	13			11	6	13		11	6	3			11	6	.
	12	6	13			12	6	.		12	6	.			12	6	.
	13	6	.			13	6	.		13	6	.			13	6	.
	14	6	12			14	6	.		14	6	.			14	6	.
	15	6	12			15	6	7		15	6	.			15	6	1
	16	6	11			16	6	.		16	6	.			16	6	.
	1	7	14.5			1	7	.		1	7	3			1	7	.
	2	7	10.5			2	7	12		2	7	.			2	7	.
	3	7	13			3	7	12		3	7	.			3	7	.
	4	7	15.5			4	7	12		4	7	.			4	7	.
	5	7	12.5			5	7	8		5	7	.			5	7	.
	6	7	13			6	7	4		6	7	.			6	7	.
	7	7	17			7	7	4		7	7	.			7	7	.
	8	7	.			8	7	8		8	7	.			8	7	.
	9	7	14			9	7	8		9	7	.			9	7	.
	10	7	14			10	7	13		10	7	.			10	7	.
	11	7	10			11	7	13		11	7	.			11	7	1
	12	7	10			12	7	.		12	7	.			12	7	.
	13	7	10			13	7	8		13	7	2.1			13	7	.
	14	7	11			14	7	8		14	7	.			14	7	.
	15	7	12			15	7	5		15	7	.			15	7	.
	16	7	11			16	7	5		16	7	.			16	7	.
	1	8	9			1	8	.		1	8	.			1	8	.
	2	8	10			2	8	8		2	8	.			2	8	.
	3	8	15			3	8	8		3	8	2.3			3	8	.
	4	8	13			4	8	.		4	8	.			4	8	.
	5	8	10			5	8	4		5	8	.			5	8	.
	6	8	10			6	8	4		6	8	.			6	8	.
	7	8	11			7	8	.		7	8	.			7	8	.
	8	8	.			8	8	4		8	8	.			8	8	.
	9	8	14			9	8	4		9	8	.			9	8	.
	10	8	14			10	8	.		10	8	.			10	8	.
	11	8	10			11	8	.		11	8	.			11	8	.
	12	8	10			12	8	.		12	8	.			12	8	.
	13	8	10			13	8	8		13	8	3			13	8	1
	14	8	10			14	8	8		14	8	.			14	8	.
	15	8	.			15	8	5		15	8	.			15	8	.
	16	8	10			16	8	5		16	8	.			16	8	.
	1	9	8			1	9	7		1	9	.			1	9	.
	2	9	8			2	9	7.5		2	9	.			2	9	.
	3	9	.			3	9	11		3	9	.			3	9	.
	4	9	11			4	9	14		4	9	.			4	9	.
	5	9	13			5	9	.		5	9	.			5	9	.
	6	9	13			6	9	.		6	9	.			6	9	.
	7	9	13			7	9	.		7	9	.			7	9	.
	8	9	15			8	9	4		8	9	3			8	9	2
	9	9	.			9	9	4		9	9	.			9	9	2
	10	9	.			10	9	4		10	9	.			10	9	.
	11	9	.			11	9	.		11	9	.			11	9	.
	12	9	.			12	9	.		12	9	.			12	9	.
	13	9	9			13	9	.		13	9	.			13	9	.
	14	9	9			14	9	.		14	9	.			14	9	.
	15	9	5			15	9	.		15	9	.			15	9	.
	16	9	7.5			16	9	.		16	9	.			16	9	.
	1	10	11.5			1	10	7		1	10	2.2			1	10	.
	2	10	8.5			2	10	9.5		2	10	.			2	10	.
	3	10	9			3	10	13		3	10	.			3	10	.
	4	10	16			4	10	12.5		4	10	.			4	10	.
	5	10	15.5			5	10	11		5	10	.			5	10	1
	6	10	15			6	10	.		6	10	.			6	10	.
	7	10	15			7	10	.		7	10	.			7	10	.
	8	10	15			8	10	.		8	10	.			8	10	.
	9	10	.			9	10	4		9	10	.			9	10	.
	10	10	.			10	10	6		10	10	1			10	10	.
	11	10	.			11	10	8		11	10	.			11	10	.
	12	10	16			12	10	.		12	10	.			12	10	.
	13	10	12.5			13	10	.		13	10	.			13	10	.
	14	10	10			14	10	.		14	10	.			14	10	.
	15	10	8			15	10	.		15	10	.			15	10	.
	16	10	6			16	10	.		16	10	.			16	10	.
	1	11	15			1	11	7		1	11	2			1	11	2
	2	11	9			2	11	12		2	11	2			2	11	.
	3	11	8.5			3	11	12		3	11	.			3	11	.
	4	11	12			4	11	11		4	11	.			4	11	.
	5	11	16			5	11	11.5		5	11	.			5	11	.
	6	11	.			6	11	12		6	11	.			6	11	.
	7	11	11			7	11	12		7	11	.			7	11	.
	8	11	11			8	11	12		8	11	2.3			8	11	.
	9	11	15			9	11	.		9	11	.			9	11	.
	10	11	15			10	11	8		10	11	.			10	11	.
	11	11	.			11	11	8		11	11	.			11	11	.
	12	11	16			12	11	.		12	11	.			12	11	.
	13	11	11			13	11	.		13	11	.			13	11	.
	14	11	13			14	11	.		14	11	.			14	11	.
	15	11	11			15	11	10		15	11	.			15	11	.
	16	11	7			16	11	.		16	11	.			16	11	.
	1	12	.			1	12	.		1	12	.			1	12	.
	2	12	5			2	12	.		2	12	.			2	12	2
	3	12	6.5			3	12	.		3	12	.			3	12	.
	4	12	8			4	12	.		4	12	.			4	12	.
	5	12	.			5	12	12		5	12	.			5	12	.
	6	12	.			6	12	12		6	12	.			6	12	.
	7	12	11			7	12	12		7	12	3			7	12	.
	8	12	9			8	12	11		8	12	.			8	12	.
	9	12	11			9	12	10		9	12	.			9	12	.
	10	12	15			10	12	.		10	12	.			10	12	.
	11	12	.			11	12	.		11	12	.			11	12	.
	12	12	15			12	12	10		12	12	.			12	12	.
	13	12	15			13	12	10		13	12	3			13	12	.
	14	12	15			14	12	.		14	12	.			14	12	.
	15	12	.			15	12	.		15	12	.			15	12	.
	16	12	15			16	12	.		16	12	.			16	12	.
	1	13	6			1	13	11		1	13	.			1	13	1
	2	13	5.5			2	13	.		2	13	.			2	13	.
	3	13	4.5			3	13	.		3	13	.			3	13	.
	4	13	4			4	13	.		4	13	.			4	13	.
	5	13	3			5	13	4		5	13	.			5	13	2
	6	13	3			6	13	4		6	13	3			6	13	.
	7	13	7			7	13	12		7	13	.			7	13	.
	8	13	7			8	13	11		8	13	.			8	13	.
	9	13	7			9	13	11		9	13	.			9	13	.
	10	13	.			10	13	12		10	13	.			10	13	.
	11	13	13			11	13	.		11	13	1			11	13	.
	12	13	14			12	13	10		12	13	.			12	13	.
	13	13	17.5			13	13	10		13	13	.			13	13	.
	14	13	20			14	13	.		14	13	.			14	13	.
	15	13	16			15	13	.		15	13	.			15	13	.
	16	13	15.5			16	13	.		16	13	.			16	13	.
	1	13	6			1	13	.		1	13	.			1	13	.
	2	13	9			2	13	13		2	13	2			2	13	.
	3	13	10.5			3	13	8		3	13	2			3	13	.
	4	13	9			4	13	8		4	13	.			4	13	.
	5	13	11			5	13	13		5	13	.			5	13	.
	6	13	11			6	13	11		6	13	.			6	13	.
	7	13	9.5			7	13	10		7	13	5			7	13	1
	8	13	8			8	13	11		8	13	5			8	13	.
	9	13	8			9	13	.		9	13	.			9	13	.
	10	13	7.5			10	13	.		10	13	.			10	13	.
	11	13	10			11	13	.		11	13	2			11	13	.
	12	13	13			12	13	.		12	13	2			12	13	.
	13	13	12			13	13	.		13	13	.			13	13	.
	14	13	11			14	13	.		14	13	.			14	13	.
	15	13	11			15	13	.		15	13	.			15	13	.
	16	13	10			16	13	.		16	13	.			16	13	.
	1	14	7.5			1	14	7		1	14	.			1	14	.
	2	14	4			2	14	.		2	14	1			2	14	.
	3	14	7			3	14	3		3	14	.			3	14	.
	4	14	11			4	14	4.5		4	14	.			4	14	.
	5	14	13			5	14	9.5		5	14	.			5	14	2
	6	14	10.5			6	14	13		6	14	.			6	14	.
	7	14	9			7	14	11		7	14	.			7	14	.
	8	14	8			8	14	10.5		8	14	.			8	14	.
	9	14	8			9	14	10		9	14	2			9	14	.
	10	14	10			10	14	.		10	14	.			10	14	.
	11	14	12.5			11	14	.		11	14	.			11	14	.
	12	14	11			12	14	.		12	14	.			12	14	.
	13	14	10			13	14	.		13	14	1			13	14	.
	14	14	11			14	14	.		14	14	.			14	14	.
	15	14	11			15	14	.		15	14	.			15	14	.
	16	14	11.5			16	14	.		16	14	.			16	14	.
	1	15	4			1	15	.		1	15	.			1	15	.
	3	15	7			3	15	3		3	15	.			3	15	.
	5	15	11			5	15	13		5	15	.			5	15	.
	7	15	8			7	15	11		7	15	5			7	15	.
	9	15	8			9	15	.		9	15	.			9	15	2
	11	15	13			11	15	.		11	15	2			11	15	.
	13	15	11			13	15	.		13	15	.			13	15	.
	15	15	11			15	15	.		15	15	.			15	15	2
	0	16	11			0	16	7		0	16	.			0	16	.
	2	16	.			2	16	.		2	16	.			2	16	.
	4	16	15			4	16	6		4	16	.			4	16	.
	6	16	10			6	16	.		6	16	.			6	16	.
	8	16	.			8	16	10		8	16	.			8	16	2
	10	16	12			10	16	.		10	16	.			10	16	.
	12	16	9			12	16	.		12	16	1			12	16	.
	14	16	.			14	16	.		14	16	.			14	16	.
	16	16	12			16	16	.		16	16	.			16	16	.

## Sheet: Height(5m)
CK	xx	yy	Hight	LG	xx	yy	Hight	MG	xx	yy	Hight	HG	xx	yy	Hight
	1	1	10.4		1	1	7		1	1	.		1	1	.
	2	1	11		2	1	9		2	1	3		2	1	.
	3	1	10.75		3	1	7.5		3	1	.		3	1	2
	4	1	10.25		4	1	13		4	1	2		4	1	.
	5	1	11.8		5	1	12		5	1	3		5	1	.
	6	1	12.5		6	1	.		6	1	.		6	1	.
	7	1	13		7	1	.		7	1	.		7	1	.
	8	1	12.25		8	1	8		8	1	.		8	1	2
	1	2	10.2		1	2	6.33333		1	2	3		1	2	.
	2	2	12.4		2	2	10		2	2	.		2	2	.
	3	2	11.4		3	2	12.75		3	2	.		3	2	.
	4	2	9.8		4	2	13		4	2	.		4	2	.
	5	2	10.4		5	2	.		5	2	.		5	2	.
	6	2	11.6		6	2	.		6	2	.		6	2	.
	7	2	11.25		7	2	.		7	2	.		7	2	.
	8	2	9.5		8	2	.		8	2	.		8	2	.
	1	3	12		1	3	8.75		1	3	3		1	3	.
	2	3	13		2	3	10.6		2	3	.		2	3	.
	3	3	14.8		3	3	11		3	3	.		3	3	.
	4	3	14.3333		4	3	9.25		4	3	.		4	3	.
	5	3	11.6667		5	3	10.5		5	3	.		5	3	.
	6	3	11		6	3	13		6	3	3		6	3	.
	7	3	11.5		7	3	.		7	3	.		7	3	.
	8	3	11.5		8	3	.		8	3	.		8	3	2
	1	4	12		1	4	10		1	4	3		1	4	.
	2	4	13.25		2	4	10.6667		2	4	.		2	4	.
	3	4	12.8		3	4	6.66667		3	4	.		3	4	.
	4	4	14		4	4	5.33333		4	4	.		4	4	2
	5	4	14		5	4	8.33333		5	4	.		5	4	2
	6	4	10		6	4	13		6	4	3		6	4	.
	7	4	11		7	4	8		7	4	.		7	4	.
	8	4	11		8	4	5		8	4	.		8	4	.
	1	5	10		1	5	8.5		1	5	3		1	5	1
	2	5	12		2	5	11.25		2	5	.		2	5	.
	3	5	13.25		3	5	11		3	5	.		3	5	.
	4	5	13		4	5	4		4	5	.		4	5	2
	5	5	9		5	5	5.33333		5	5	.		5	5	2
	6	5	16		6	5	8		6	5	.		6	5	.
	7	5	12		7	5	.		7	5	.		7	5	.
	8	5	8.25		8	5	.		8	5	.		8	5	.
	1	6	9.66667		1	6	9.5		1	6	4		1	6	.
	2	6	9.5		2	6	11.5		2	6	.		2	6	.
	3	6	16		3	6	11.5		3	6	.		3	6	.
	4	6	9		4	6	11		4	6	3		4	6	.
	5	6	11		5	6	9		5	6	.		5	6	.
	6	6	15.5		6	6	9		6	6	.		6	6	1
	7	6	14.25		7	6	10		7	6	.		7	6	.
	8	6	11		8	6	.		8	6	.		8	6	.
	1	7	8.25		1	7	13		1	7	2		1	7	.
	2	7	8.5		2	7	13		2	7	3		2	7	2
	3	7	8.33333		3	7	8.66667		3	7	.		3	7	.
	4	7	8.33333		4	7	10.3333		4	7	.		4	7	.
	5	7	9		5	7	11		5	7	.		5	7	.
	6	7	12		6	7	10		6	7	.		6	7	.
	7	7	16		7	7	10		7	7	.		7	7	.
	8	7	13.3333		8	7	.		8	7	.		8	7	.
	1	8	9.25		1	8	10		1	8	2		1	8	1
	2	8	11.75		2	8	8.75		2	8	2		2	8	.
	3	8	11.6		3	8	10.25		3	8	.		3	8	.
	4	8	9.66667		4	8	10		4	8	5		4	8	.
	5	8	12		5	8	10		5	8	.		5	8	.
	6	8	10.8		6	8	10		6	8	2		6	8	.
	7	8	11		7	8	.		7	8	.		7	8	.
	8	8	10.6667		8	8	.		8	8	.		8	8	2

## Sheet: Density(2.5m)
CK	xx	yy	Density	LG	xx	yy	Density	MG	xx	yy	Density	HG	xx	yy	Density
	1	1	7		1	1	.		1	1	.		1	1	0
	2	1	5		2	1	.		2	1	.		2	1	0
	3	1	3		3	1	1		3	1	.		3	1	0
	4	1	3		4	1	1		4	1	.		4	1	0
	5	1	5		5	1	2		5	1	.		5	1	0
	6	1	3		6	1	2		6	1	.		6	1	0
	7	1	2		7	1	4		7	1	.		7	1	0
	8	1	7		8	1	4		8	1	.		8	1	0
	9	1	6		9	1	.		9	1	.		9	1	0
	10	1	6		10	1	.		10	1	.		10	1	0
	11	1	9		11	1	.		11	1	.		11	1	0
	12	1	4		12	1	.		12	1	.		12	1	0
	13	1	1		13	1	.		13	1	.		13	1	0
	14	1	5		14	1	.		14	1	.		14	1	0
	15	1	7		15	1	.		15	1	.		15	1	0
	16	1	4		16	1	.		16	1	.		16	1	0
	1	2	6		1	2	.		1	2	.		1	2	0
	2	2	5		2	2	1		2	2	.		2	2	0
	3	2	3		3	2	2		3	2	.		3	2	0
	4	2	5		4	2	5		4	2	.		4	2	0
	5	2	7		5	2	6		5	2	.		5	2	0
	6	2	6		6	2	2		6	2	.		6	2	0
	7	2	5		7	2	4		7	2	.		7	2	0
	8	2	6		8	2	4		8	2	.		8	2	0
	9	2	5		9	2	.		9	2	.		9	2	0
	10	2	3		10	2	.		10	2	.		10	2	0
	11	2	6		11	2	.		11	2	.		11	2	0
	12	2	6		12	2	.		12	2	.		12	2	0
	13	2	3		13	2	.		13	2	.		13	2	0
	14	2	4		14	2	.		14	2	.		14	2	0
	15	2	6		15	2	.		15	2	.		15	2	0
	16	2	3		16	2	.		16	2	.		16	2	0
	1	3	9		1	3	.		1	3	.		1	3	0
	2	3	8		2	3	1		2	3	.		2	3	0
	3	3	5		3	3	1		3	3	.		3	3	0
	4	3	7		4	3	4		4	3	.		4	3	0
	5	3	6		5	3	9		5	3	.		5	3	0
	6	3	5		6	3	5		6	3	.		6	3	0
	7	3	6		7	3	2		7	3	.		7	3	0
	8	3	7		8	3	2		8	3	.		8	3	0
	9	3	5		9	3	.		9	3	.		9	3	0
	10	3	3		10	3	.		10	3	.		10	3	0
	11	3	4		11	3	.		11	3	.		11	3	0
	12	3	4		12	3	.		12	3	.		12	3	0
	13	3	5		13	3	.		13	3	.		13	3	0
	14	3	6		14	3	.		14	3	.		14	3	0
	15	3	7		15	3	.		15	3	.		15	3	0
	16	3	4		16	3	.		16	3	.		16	3	0
	1	4	11		1	4	2		1	4	.		1	4	0
	2	4	9		2	4	1		2	4	.		2	4	0
	3	4	6		3	4	1		3	4	.		3	4	0
	4	4	5		4	4	3		4	4	.		4	4	0
	5	4	4		5	4	8		5	4	.		5	4	0
	6	4	3		6	4	7		6	4	.		6	4	0
	7	4	4		7	4	4		7	4	.		7	4	0
	8	4	5		8	4	2		8	4	.		8	4	0
	9	4	3		9	4	.		9	4	.		9	4	0
	10	4	6		10	4	.		10	4	.		10	4	0
	11	4	7		11	4	.		11	4	.		11	4	0
	12	4	6		12	4	.		12	4	.		12	4	0
	13	4	7		13	4	.		13	4	.		13	4	0
	14	4	3		14	4	.		14	4	.		14	4	0
	15	4	4		15	4	.		15	4	.		15	4	0
	16	4	4		16	4	2		16	4	.		16	4	0
	1	5	5		1	5	1		1	5	.		1	5	0
	2	5	3		2	5	2		2	5	.		2	5	0
	3	5	4		3	5	2		3	5	.		3	5	0
	4	5	3		4	5	4		4	5	.		4	5	0
	5	5	3		5	5	5		5	5	.		5	5	0
	6	5	2		6	5	4		6	5	.		6	5	0
	7	5	1		7	5	3		7	5	.		7	5	0
	8	5	2		8	5	1		8	5	.		8	5	0
	9	5	3		9	5	.		9	5	.		9	5	0
	10	5	6		10	5	.		10	5	.		10	5	0
	11	5	8		11	5	.		11	5	.		11	5	0
	12	5	7		12	5	.		12	5	.		12	5	0
	13	5	4		13	5	.		13	5	.		13	5	0
	14	5	.		14	5	.		14	5	.		14	5	0
	15	5	.		15	5	.		15	5	.		15	5	0
	16	5	.		16	5	.		16	5	.		16	5	0
	1	6	1		1	6	1		1	6	1		1	6	0
	2	6	1		2	6	3		2	6	.		2	6	0
	3	6	2		3	6	3		3	6	.		3	6	0
	4	6	3		4	6	4		4	6	.		4	6	0
	5	6	3		5	6	5		5	6	.		5	6	0
	6	6	2		6	6	4		6	6	.		6	6	0
	7	6	1		7	6	3		7	6	.		7	6	0
	8	6	1		8	6	3		8	6	.		8	6	0
	9	6	2		9	6	2		9	6	.		9	6	0
	10	6	1		10	6	1		10	6	3		10	6	0
	11	6	3		11	6	1		11	6	3		11	6	0
	12	6	3		12	6	.		12	6	.		12	6	0
	13	6	0		13	6	.		13	6	.		13	6	0
	14	6	2		14	6	.		14	6	.		14	6	0
	15	6	2		15	6	.		15	6	.		15	6	0
	16	6	1		16	6	.		16	6	.		16	6	0
	1	7	2		1	7	.		1	7	1		1	7	0
	2	7	2		2	7	2		2	7	.		2	7	0
	3	7	2		3	7	2		3	7	.		3	7	0
	4	7	3		4	7	3		4	7	.		4	7	0
	5	7	3		5	7	4		5	7	.		5	7	0
	6	7	2		6	7	3		6	7	.		6	7	0
	7	7	1		7	7	2		7	7	.		7	7	0
	8	7	1		8	7	2		8	7	.		8	7	0
	9	7	4		9	7	2		9	7	.		9	7	0
	10	7	3		10	7	1		10	7	.		10	7	0
	11	7	1		11	7	1		11	7	.		11	7	0
	12	7	1		12	7	.		12	7	.		12	7	0
	13	7	2		13	7	5		13	7	.		13	7	0
	14	7	4		14	7	5		14	7	.		14	7	0
	15	7	2		15	7	1		15	7	.		15	7	0
	16	7	1		16	7	1		16	7	.		16	7	0
	1	8	3		1	8	.		1	8	.		1	8	0
	2	8	1		2	8	2		2	8	.		2	8	0
	3	8	1		3	8	2		3	8	.		3	8	0
	4	8	2		4	8	.		4	8	.		4	8	0
	5	8	2		5	8	1		5	8	.		5	8	0
	6	8	4		6	8	1		6	8	.		6	8	0
	7	8	3		7	8	.		7	8	.		7	8	0
	8	8	0		8	8	1		8	8	.		8	8	0
	9	8	3		9	8	1		9	8	.		9	8	0
	10	8	3		10	8	.		10	8	.		10	8	0
	11	8	1		11	8	.		11	8	.		11	8	0
	12	8	1		12	8	.		12	8	.		12	8	0
	13	8	2		13	8	5		13	8	.		13	8	0
	14	8	2		14	8	5		14	8	.		14	8	0
	15	8	0		15	8	1		15	8	.		15	8	0
	16	8	1		16	8	1		16	8	.		16	8	0
	1	9	4		1	9	1		1	9	.		1	9	0
	2	9	2		2	9	3		2	9	.		2	9	0
	3	9	0		3	9	3		3	9	.		3	9	0
	4	9	1		4	9	1		4	9	.		4	9	0
	5	9	2		5	9	.		5	9	.		5	9	0
	6	9	4		6	9	.		6	9	.		6	9	0
	7	9	5		7	9	.		7	9	.		7	9	0
	8	9	2		8	9	1		8	9	.		8	9	1
	9	9	.		9	9	2		9	9	.		9	9	1
	10	9	.		10	9	1		10	9	.		10	9	0
	11	9	.		11	9	.		11	9	.		11	9	0
	12	9	.		12	9	.		12	9	.		12	9	0
	13	9	3		13	9	.		13	9	.		13	9	0
	14	9	3		14	9	.		14	9	.		14	9	0
	15	9	1		15	9	.		15	9	.		15	9	0
	16	9	2		16	9	.		16	9	.		16	9	0
	1	10	3		1	10	2		1	10	.		1	10	0
	2	10	4		2	10	2		2	10	.		2	10	0
	3	10	2		3	10	2		3	10	.		3	10	0
	4	10	1		4	10	4		4	10	.		4	10	0
	5	10	2		5	10	3		5	10	.		5	10	0
	6	10	1		6	10	.		6	10	.		6	10	0
	7	10	2		7	10	.		7	10	.		7	10	0
	8	10	2		8	10	.		8	10	.		8	10	0
	9	10	.		9	10	1		9	10	.		9	10	0
	10	10	.		10	10	2		10	10	.		10	10	0
	11	10	.		11	10	1		11	10	.		11	10	0
	12	10	1		12	10	.		12	10	.		12	10	0
	13	10	4		13	10	.		13	10	.		13	10	0
	14	10	4		14	10	.		14	10	.		14	10	0
	15	10	2		15	10	.		15	10	.		15	10	0
	16	10	2		16	10	.		16	10	.		16	10	0
	1	11	1		1	11	1		1	11	1		1	11	0
	2	11	2		2	11	1		2	11	1		2	11	0
	3	11	4		3	11	1		3	11	.		3	11	0
	4	11	3		4	11	3		4	11	.		4	11	0
	5	11	1		5	11	5		5	11	.		5	11	0
	6	11	0		6	11	2		6	11	.		6	11	0
	7	11	2		7	11	1		7	11	.		7	11	0
	8	11	2		8	11	1		8	11	.		8	11	0
	9	11	2		9	11	.		9	11	.		9	11	0
	10	11	2		10	11	1		10	11	.		10	11	0
	11	11	0		11	11	1		11	11	.		11	11	0
	12	11	1		12	11	.		12	11	.		12	11	0
	13	11	7		13	11	.		13	11	.		13	11	0
	14	11	3		14	11	.		14	11	.		14	11	0
	15	11	1		15	11	.		15	11	.		15	11	0
	16	11	1		16	11	.		16	11	.		16	11	0
	1	12	.		1	12	.		1	12	.		1	12	0
	2	12	1		2	12	.		2	12	.		2	12	0
	3	12	3		3	12	.		3	12	.		3	12	0
	4	12	2		4	12	.		4	12	.		4	12	0
	5	12	.		5	12	2		5	12	.		5	12	0
	6	12	.		6	12	2		6	12	.		6	12	0
	7	12	2		7	12	1		7	12	.		7	12	0
	8	12	3		8	12	5		8	12	.		8	12	0
	9	12	3		9	12	4		9	12	.		9	12	0
	10	12	2		10	12	.		10	12	.		10	12	0
	11	12	.		11	12	.		11	12	.		11	12	0
	12	12	1		12	12	1		12	12	.		12	12	0
	13	12	3		13	12	1		13	12	.		13	12	0
	14	12	2		14	12	.		14	12	.		14	12	0
	15	12	.		15	12	.		15	12	.		15	12	0
	16	12	1		16	12	.		16	12	.		16	12	0
	1	13	3		1	13	.		1	13	.		1	13	0
	2	13	4		2	13	.		2	13	.		2	13	0
	3	13	2		3	13	.		3	13	.		3	13	0
	4	13	1		4	13	.		4	13	.		4	13	0
	5	13	2		5	13	4		5	13	.		5	13	0
	6	13	2		6	13	4		6	13	.		6	13	0
	7	13	2		7	13	4		7	13	.		7	13	0
	8	13	3		8	13	8		8	13	.		8	13	0
	9	13	1		9	13	6		9	13	.		9	13	0
	10	13	0		10	13	2		10	13	.		10	13	0
	11	13	3		11	13	.		11	13	.		11	13	0
	12	13	4		12	13	1		12	13	.		12	13	0
	13	13	2		13	13	1		13	13	.		13	13	0
	14	13	1		14	13	.		14	13	.		14	13	0
	15	13	2		15	13	.		15	13	.		15	13	0
	16	13	3		16	13	.		16	13	.		16	13	0
	1	13	11		1	13	.		1	13	.		1	13	0
	2	13	5		2	13	1		2	13	1		2	13	0
	3	13	4		3	13	4		3	13	1		3	13	0
	4	13	3		4	13	6		4	13	.		4	13	0
	5	13	4		5	13	6		5	13	.		5	13	0
	6	13	6		6	13	4		6	13	.		6	13	0
	7	13	7		7	13	2		7	13	2		7	13	0
	8	13	4		8	13	1		8	13	2		8	13	0
	9	13	5		9	13	.		9	13	.		9	13	0
	10	13	6		10	13	.		10	13	.		10	13	0
	11	13	2		11	13	.		11	13	5		11	13	0
	12	13	9		12	13	.		12	13	5		12	13	0
	13	13	9		13	13	.		13	13	.		13	13	0
	14	13	1		14	13	.		14	13	.		14	13	0
	15	13	4		15	13	.		15	13	.		15	13	0
	16	13	8		16	13	.		16	13	.		16	13	0
	1	14	6		1	14	1		1	14	.		1	14	0
	2	14	3		2	14	.		2	14	.		2	14	0
	3	14	2		3	14	3		3	14	.		3	14	0
	4	14	4		4	14	4		4	14	.		4	14	0
	5	14	5		5	14	4		5	14	.		5	14	0
	6	14	6		6	14	3		6	14	.		6	14	0
	7	14	7		7	14	1		7	14	.		7	14	0
	8	14	4		8	14	2		8	14	.		8	14	0
	9	14	5		9	14	1		9	14	.		9	14	0
	10	14	6		10	14	.		10	14	.		10	14	0
	11	14	2		11	14	.		11	14	.		11	14	0
	12	14	3		12	14	.		12	14	.		12	14	0
	13	14	3		13	14	.		13	14	.		13	14	0
	14	14	1		14	14	.		14	14	.		14	14	0
	15	14	4		15	14	.		15	14	.		15	14	0
	16	14	5		16	14	.		16	14	.		16	14	0
	1	15	3		1	15	.		1	15	.		1	15	.
	3	15	2		3	15	3		3	15	.		3	15	.
	5	15	3		5	15	3		5	15	.		5	15	.
	7	15	4		7	15	1		7	15	2		7	15	.
	9	15	5		9	15	.		9	15	.		9	15	.
	11	15	1		11	15	.		11	15	5		11	15	.
	13	15	1		13	15	.		13	15	.		13	15	.
	15	15	4		15	15	.		15	15	.		15	15	.
	0	16	3		0	16	1		0	16	.		0	16	.
	2	16	.		2	16	.		2	16	.		2	16	.
	4	16	2		4	16	1		4	16	.		4	16	.
	6	16	3		6	16	.		6	16	.		6	16	.
	8	16	.		8	16	1		8	16	.		8	16	.
	10	16	1		10	16	.		10	16	.		10	16	.
	12	16	2		12	16	.		12	16	.		12	16	.
	14	16	.		14	16	.		14	16	.		14	16	.
	16	16	1		16	16	.		16	16	.		16	16	.

## Sheet: Density(5m)
CK	xx	yy	Density	LG	xx	yy	Density	MG	xx	yy	Density	HG	xx	yy	Density
	1	1	14		1	1	1		1	1	.		1	1	.
	2	1	11		2	1	6		2	1	.		2	1	.
	3	1	12		3	1	6		3	1	.		3	1	.
	4	1	14		4	1	4		4	1	.		4	1	.
	5	1	17		5	1	.		5	1	.		5	1	.
	6	1	13		6	1	.		6	1	.		6	1	.
	7	1	10		7	1	.		7	1	.		7	1	.
	8	1	11		8	1	.		8	1	.		8	1	.
	1	2	19		1	2	4		1	2	.		1	2	.
	2	2	14		2	2	9		2	2	.		2	2	.
	3	2	12		3	2	14		3	2	.		3	2	.
	4	2	13		4	2	4		4	2	.		4	2	.
	5	2	14		5	2	.		5	2	.		5	2	.
	6	2	15		6	2	.		6	2	.		6	2	.
	7	2	12		7	2	.		7	2	.		7	2	.
	8	2	7		8	2	.		8	2	.		8	2	.
	1	3	10		1	3	6		1	3	1		1	3	.
	2	3	9		2	3	1		2	3	.		2	3	.
	3	3	7		3	3	12		3	3	.		3	3	.
	4	3	5		4	3	7		4	3	.		4	3	.
	5	3	9		5	3	3		5	3	3		5	3	.
	6	3	12		6	3	1		6	3	3		6	3	.
	7	3	6		7	3	.		7	3	.		7	3	.
	8	3	3		8	3	.		8	3	.		8	3	.
	1	4	5		1	4	4		1	4	1		1	4	.
	2	4	5		2	4	7		2	4	.		2	4	.
	3	4	8		3	4	6		3	4	.		3	4	.
	4	4	5		4	4	5		4	4	.		4	4	1
	5	4	4		5	4	4		5	4	3		5	4	1
	6	4	1		6	4	1		6	4	3		6	4	.
	7	4	4		7	4	5		7	4	.		7	4	.
	8	4	4		8	4	1		8	4	.		8	4	.
	1	5	7		1	5	5		1	5	.		1	5	.
	2	5	4		2	5	7		2	5	.		2	5	.
	3	5	6		3	5	3		3	5	.		3	5	.
	4	5	5		4	5	1		4	5	.		4	5	1
	5	5	0		5	5	3		5	5	.		5	5	1
	6	5	1		6	5	1		6	5	.		6	5	.
	7	5	5		7	5	.		7	5	.		7	5	.
	8	5	4		8	5	.		8	5	.		8	5	.
	1	6	4		1	6	2		1	6	1		1	6	.
	2	6	6		2	6	4		2	6	.		2	6	.
	3	6	1		3	6	5		3	6	.		3	6	.
	4	6	3		4	6	5		4	6	.		4	6	.
	5	6	3		5	6	5		5	6	.		5	6	.
	6	6	2		6	6	2		6	6	.		6	6	.
	7	6	5		7	6	1		7	6	.		7	6	.
	8	6	3		8	6	.		8	6	.		8	6	.
	1	7	14		1	7	1		1	7	1		1	7	.
	2	7	5		2	7	4		2	7	1		2	7	.
	3	7	6		3	7	8		3	7	.		3	7	.
	4	7	6		4	7	9		4	7	.		4	7	.
	5	7	2		5	7	6		5	7	.		5	7	.
	6	7	13		6	7	1		6	7	.		6	7	.
	7	7	10		7	7	1		7	7	.		7	7	.
	8	7	7		8	7	.		8	7	.		8	7	.
	1	8	16		1	8	2		1	8	1		1	8	.
	2	8	7		2	8	8		2	8	1		2	8	.
	3	8	12		3	8	8		3	8	.		3	8	.
	4	8	10		4	8	3		4	8	2		4	8	.
	5	8	7		5	8	1		5	8	.		5	8	.
	6	8	13		6	8	.		6	8	5		6	8	.
	7	8	11		7	8	.		7	8	.		7	8	.
	8	8	9		8	8	.		8	8	.		8	8	.
